# Supplementary material for: Highly Sensitive Fluorescent Sensing for Nitrobenzene of CdII Complexes Based on Three Isomers and a Bis-Imidazole Ligand
Source: Molecules. 2024 May 24;29(11):2475. doi: 10.3390/molecules29112475 (PMC11173416; doi:10.3390/molecules29112475)
Supplement: Supplementary file 1 [file molecules-29-02475-s001.zip]

Archive with 1 entries (1 files):
- molecules-3013983-supplementary.pdf
